# Supplementary material for: Prevalence and Prognostic Impact of Deranged Liver Blood Tests in COVID-19: Experience from the Regional COVID-19 Center over the Cohort of 3812 Hospitalized Patients
Source: J Clin Med. 2021 Sep 17;10(18):4222. doi: 10.3390/jcm10184222 (PMC8470265; doi:10.3390/jcm10184222)
Supplement: Supplementary file 1 [file jcm-10-04222-s001.zip]

Archive with 1 entries (1 files):
- jcm-1348203-supplementary.pdf
